# Supplementary material for: Functional and Psychobiotic Potential of a Food-Derived Multi-Strain Lactic Acid Bacteria Consortium: An In Vitro Evaluation Using Static Digestion and SHIME® Models
Source: Nutrients. 2026 Jun 16;18(12):1946. doi: 10.3390/nu18121946 (PMC13305391; doi:10.3390/nu18121946)
Supplement: Supplementary file 1 [file nutrients-18-01946-s001.zip]

Archive with 1 entries (1 files):
- nutrients-4348567-supplementary.pdf
